# Supplementary material for: Cold Exposure Alleviates Colitis via Parallel Integration of Colonic Mucosal Regeneration and Ileal Antimicrobial Defense
Source: Biomedicines. 2026 Mar 9;14(3):609. doi: 10.3390/biomedicines14030609 (PMC13023990; doi:10.3390/biomedicines14030609)
Supplement: Supplementary file 1 [file biomedicines-14-00609-s001.zip]

Archive with 4 entries (4 files):
- Supplementary Table S1 List of clustered genes related to the cell cycle shown in Figure 3B.xlsx
- Supplementary Table S2 Gene markers of specific intestinal cell subtypes shown in Figure 4B .xlsx
- Supplementary Table S3 List of clustered genes shown in Figure 4H.xlsx
- Supplementary Table S4 Sequences of quantitative real-time PCR (qPCR) primers used in this study.xlsx
