# Supplementary material for: Cold Exposure Alleviates Colitis via Parallel Integration of Colonic Mucosal Regeneration and Ileal Antimicrobial Defense
Source: Biomedicines. 2026 Mar 9;14(3):609. doi: 10.3390/biomedicines14030609 (PMC13023990; doi:10.3390/biomedicines14030609)
Supplement: Supplementary file 1 [file biomedicines-14-00609-s001.zip › Supplementary Table S1 List of clustered genes related to the cell cycle shown in Figure 3B.xlsx]

## Sheet: Sheet1
Gene	Pathway
Gm2423	Cell cycle
Pds5b	Cell cycle
E2f4	Cell cycle
Mtbp	Cell cycle
Espl1	Cell cycle
Cdc20	Cell cycle
Abl1	Cell cycle
Atm	Cell cycle
Bub1	Cell cycle
Bub1b	Cell cycle
Bub3	Cell cycle
Ccna1	Cell cycle
Ccna2	Cell cycle
Ccnb2	Cell cycle
Ccnd1	Cell cycle
Ccnd2	Cell cycle
Ccnd3	Cell cycle
Ccne1	Cell cycle
Ccne2	Cell cycle
Cdc25a	Cell cycle
Cdc25b	Cell cycle
Cdc25c	Cell cycle
Cdk1	Cell cycle
Cdc45	Cell cycle
Cdc7	Cell cycle
Cdk2	Cell cycle
Cdk4	Cell cycle
Cdk6	Cell cycle
Cdk7	Cell cycle
Cdkn1a	Cell cycle
Cdkn1b	Cell cycle
Cdkn1c	Cell cycle
Cdkn2a	Cell cycle
Cdkn2b	Cell cycle
Cdkn2c	Cell cycle
Cdkn2d	Cell cycle
Chek1	Cell cycle
Crebbp	Cell cycle
Smc3	Cell cycle
Gadd45a	Cell cycle
E2f1	Cell cycle
E2f3	Cell cycle
E2f5	Cell cycle
Smc1b	Cell cycle
Hdac2	Cell cycle
Mad1l1	Cell cycle
Smad2	Cell cycle
Smad3	Cell cycle
Smad4	Cell cycle
Mcm3	Cell cycle
Mcm2	Cell cycle
Mcm4	Cell cycle
Mcm5	Cell cycle
Mcm6	Cell cycle
Mcm7	Cell cycle
Anapc1	Cell cycle
Mdm2	Cell cycle
Myc	Cell cycle
Gadd45b	Cell cycle
Orc1	Cell cycle
Orc2	Cell cycle
Pcna	Cell cycle
Plk1	Cell cycle
Ppp2ca	Cell cycle
Ppp2cb	Cell cycle
Prkdc	Cell cycle
Rad21	Cell cycle
Rb1	Cell cycle
Rbl1	Cell cycle
Rbl2	Cell cycle
Stag1	Cell cycle
Stag2	Cell cycle
Aurkb	Cell cycle
Ccnb3	Cell cycle
Tfdp2	Cell cycle
Skp1	Cell cycle
Cdc27	Cell cycle
Ppp2r5d	Cell cycle
Tfdp1	Cell cycle
Tgfb1	Cell cycle
Tgfb2	Cell cycle
Tgfb3	Cell cycle
Cdc14b	Cell cycle
Wapl	Cell cycle
Trp53	Cell cycle
Ttk	Cell cycle
Wee1	Cell cycle
Ppp2r5b	Cell cycle
Atrx	Cell cycle
Ywhae	Cell cycle
Ywhag	Cell cycle
Ywhah	Cell cycle
Ywhaq	Cell cycle
Ywhaz	Cell cycle
Zbtb17	Cell cycle
Ppp2r5a	Cell cycle
Cdc14a	Cell cycle
Cdc6	Cell cycle
Gadd45g	Cell cycle
Smc1a	Cell cycle
E2f2	Cell cycle
Atr	Cell cycle
Orc4	Cell cycle
Orc5	Cell cycle
Ccnb1	Cell cycle
Pkmyt1	Cell cycle
Ppp2r5c	Cell cycle
Ppp2r5e	Cell cycle
Cul1	Cell cycle
Dbf4	Cell cycle
Skp2	Cell cycle
Pttg1	Cell cycle
Ddx11	Cell cycle
Ep300	Cell cycle
Wee2	Cell cycle
Hdac1	Cell cycle
Ccnb1-ps	Cell cycle
Orc3	Cell cycle
Chek2	Cell cycle
Ppp2r1a	Cell cycle
Anapc4	Cell cycle
Cdc23	Cell cycle
Anapc16	Cell cycle
Ywhab	Cell cycle
Sfn	Cell cycle
Mad2l1	Cell cycle
Anapc7	Cell cycle
Fzr1	Cell cycle
Rbx1	Cell cycle
Orc6	Cell cycle
Gsk3b	Cell cycle
Anapc5	Cell cycle
Anapc11	Cell cycle
Cdc26	Cell cycle
Mad2l1bp	Cell cycle
Ccnh	Cell cycle
Ndc80	Cell cycle
Fbxo5	Cell cycle
Cdt1	Cell cycle
Cdca5	Cell cycle
Anapc10	Cell cycle
Anapc13	Cell cycle
Trip13	Cell cycle
Cdc16	Cell cycle
Hdac8	Cell cycle
Nipbl	Cell cycle
Pds5a	Cell cycle
Mad2l2	Cell cycle
Esco2	Cell cycle
Sgo1	Cell cycle
Ppp2r1b	Cell cycle
Mau2	Cell cycle
Anapc15	Cell cycle
Knl1	Cell cycle
Ticrr	Cell cycle
Esco1	Cell cycle
Anapc2	Cell cycle
