# Supplementary material for: Cold Exposure Alleviates Colitis via Parallel Integration of Colonic Mucosal Regeneration and Ileal Antimicrobial Defense
Source: Biomedicines. 2026 Mar 9;14(3):609. doi: 10.3390/biomedicines14030609 (PMC13023990; doi:10.3390/biomedicines14030609)
Supplement: Supplementary file 1 [file biomedicines-14-00609-s001.zip › Supplementary Table S2 Gene markers of specific intestinal cell subtypes shown in Figure 4B .xlsx]

## Sheet: Sheet1
Gene	Type
Lgr5	Stem Cell Marker
Hes1	Stem Cell Marker
Ascl2	Stem Cell Marker
Tnfrsf19	Stem Cell Marker
Cd44	Stem Cell Marker
Axin2	Stem Cell Marker
Tnfrsf22	Stem Cell Marker
Ephb2	Stem Cell Marker
Ephb3	Stem Cell Marker
Elf3	Transit-Amplifying Cell Marker
Cdk1	Transit-Amplifying Cell Marker
Cdk4	Transit-Amplifying Cell Marker
Cdk2	Transit-Amplifying Cell Marker
Cdk6	Transit-Amplifying Cell Marker
Ccna1	Transit-Amplifying Cell Marker
Ccna2	Transit-Amplifying Cell Marker
Ccnb1	Transit-Amplifying Cell Marker
Ccnb2	Transit-Amplifying Cell Marker
Ccnd1	Transit-Amplifying Cell Marker
Ccnd2	Transit-Amplifying Cell Marker
Ccnd3	Transit-Amplifying Cell Marker
Ccne1	Transit-Amplifying Cell Marker
Ccne2	Transit-Amplifying Cell Marker
Mki67	Transit-Amplifying Cell Marker
Atoh1	Goblet Cell Marker
Muc2	Goblet Cell Marker
Spdef	Goblet Cell Marker
Gfi1	Goblet Cell Marker
ll13r82	Goblet Cell Marker
Gcnt3	Goblet Cell Marker
Manf	Goblet Cell Marker
Ccl9	Goblet Cell Marker
Tff3	Goblet Cell Marker
Atoh8	Goblet Cell Marker
Gcnt4	Goblet Cell Marker
Yap1	Paneth Cell Marker
Defa-rs4	Paneth Cell Marker
Fgfr3	Paneth Cell Marker
Ctnnb1	Paneth Cell Marker
Spdef	Paneth Cell Marker
Sox9	Paneth Cell Marker
Itlnb	Paneth Cell Marker
Hif1a	Paneth Cell Marker
Fzd5	Paneth Cell Marker
Ang4	Paneth Cell Marker
Smoc2	Enteroendocrine Cell Marker
Chgb	Enteroendocrine Cell Marker
Chga	Enteroendocrine Cell Marker
Gfra3	Enteroendocrine Cell Marker
Cpe	Enteroendocrine Cell Marker
Sct	Enteroendocrine Cell Marker
Kit	Interstitial Cells of Cajal Marker
Ano1	Interstitial Cells of Cajal Marker
Epha7	Interstitial Cells of Cajal Marker
Elovl6	Interstitial Cells of Cajal Marker
Gja1	Interstitial Cells of Cajal Marker
Rgs5	Pericyte Cell Marker
Cspg4	Pericyte Cell Marker
Pdgfrb	Pericyte Cell Marker
Nes	Pericyte Cell Marker
Vim	Epithelial–Mesenchymal Transition Marker
Sparc	Epithelial–Mesenchymal Transition Marker
Foxf1	Epithelial–Mesenchymal Transition Marker
Tgfbr2	Epithelial–Mesenchymal Transition Marker
Acta2	Smooth Muscle Cell Marker
Actg2	Smooth Muscle Cell Marker
Myh11	Smooth Muscle Cell Marker
Alpi	Enterocyte Lineage Marker
Mep1a	Enterocyte Lineage Marker
