# Supplementary material for: Cold Exposure Alleviates Colitis via Parallel Integration of Colonic Mucosal Regeneration and Ileal Antimicrobial Defense
Source: Biomedicines. 2026 Mar 9;14(3):609. doi: 10.3390/biomedicines14030609 (PMC13023990; doi:10.3390/biomedicines14030609)
Supplement: Supplementary file 1 [file biomedicines-14-00609-s001.zip › Supplementary Table S3 List of clustered genes shown in Figure 4H.xlsx]

## Sheet: Sheet1
Gene	Type
Defa2	Defensin Family
Defa3	Defensin Family
Defa5	Defensin Family
Defa17	Defensin Family
Defa20	Defensin Family
Defa21	Defensin Family
Defa22	Defensin Family
Defa23	Defensin Family
Defa24	Defensin Family
Defa25	Defensin Family
Defa26	Defensin Family
Defa28	Defensin Family
Defa29	Defensin Family
Defa30	Defensin Family
Defa31	Defensin Family
Defa32	Defensin Family
Defa34	Defensin Family
Defa35	Defensin Family
Defa36	Defensin Family
Defa37	Defensin Family
Defa38	Defensin Family
Defa39	Defensin Family
Defa40	Defensin Family
Defa41	Defensin Family
Defa42	Defensin Family
Defa43	Defensin Family
Lyz1	Lysozyme Family
Lyz2	Lysozyme Family
Pla2g1b	Phospholipase A2 Family
Pla2g6	Phospholipase A2 Family
Pla2g2a	Phospholipase A2 Family
Pla2g4a	Phospholipase A2 Family
Reg3g	Regenerating Islet-Derived Protein Family
Reg3a	Regenerating Islet-Derived Protein Family
Reg3b	Regenerating Islet-Derived Protein Family
Reg3d	Regenerating Islet-Derived Protein Family
Ang4	Angiogenin Family
S100a8	S100 Calcium-Binding Protein Family
S100a9	S100 Calcium-Binding Protein Family
S100a12	S100 Calcium-Binding Protein Family
S100a11	S100 Calcium-Binding Protein Family
