# Supplementary material for: Cold Exposure Alleviates Colitis via Parallel Integration of Colonic Mucosal Regeneration and Ileal Antimicrobial Defense
Source: Biomedicines. 2026 Mar 9;14(3):609. doi: 10.3390/biomedicines14030609 (PMC13023990; doi:10.3390/biomedicines14030609)
Supplement: Supplementary file 1 [file biomedicines-14-00609-s001.zip › Supplementary Table S4 Sequences of quantitative real-time PCR (qPCR) primers used in this study.xlsx]

## Sheet: Sheet1
Gene Symbol (Mouse)	Forward Primer (5' → 3')	Reverse Primer (5' → 3')
Gapdh (Internal Control)	AGGTCGGTGTGAACGGATTTG	TGTAGACCATGTAGTTGAGGTCA
Lyz1 (Lysozyme 1)	GAGACCGAAGCACCGACTATG	CGGTTTTGACATTGTGTTCGC
Defa20 (Alpha-defensin 20)	TCTCCTGCTCTCATTCCACG	GGCATGACCCTCTTTCCACT
